# Supplementary material for: Impaired Blastocyst Formation in Lnx2-Knockdown Mouse Embryos
Source: Int J Mol Sci. 2023 Jan 10;24(2):1385. doi: 10.3390/ijms24021385 (PMC9867088; doi:10.3390/ijms24021385)
Supplement: Supplementary file 1 [file ijms-24-01385-s001.zip]

Archive with 1 entries (1 files):
- ijms-2097646-supplementary.pdf
